# Supplementary material for: Quantitative Trait Transcripts Mapping Coupled with Expression Quantitative Trait Loci Mapping Reveal the Molecular Network Regulating the Apetalous Characteristic in Brassica napus L
Source: Front Plant Sci. 2018 Feb 1;9:89. doi: 10.3389/fpls.2018.00089 (PMC5810251; doi:10.3389/fpls.2018.00089)
Supplement: Table S1 — List of the primers used for qRT-PCR assays in this study. [file Table1.XLSX]

## Sheet: Sheet1
Supplementary Table S1 List of the primers used for qRT-PCR assays in this study.
Gene	Forward primer (5'-3')	Reverse primer (5'-3')	PCR product length (bp)
ACTIN (BnaA05g21350D)	CGAGGCTCCTCTTAACCCAAAGG	CACCAGAATCCAGCACAATACCG	152
AIL5	GATTTCTGAGTATAACTACCGTGGT	TCATACCTTCCCGTCCATCT	207
ARF2 (BnaA05g14370D)	CAGTTTCCTCTTCTTTGTTTCTTTAC	GTTTGGTTCACGGTTTGTCC	243
ARF2 (BnaA06g14090D)	GCGGAGATAACTCAGTCTAACC	CGCATAAGCACCACAAACG	189
ARF3	TCAGGCTGGCAGCTTGTA	TGGGTGAGGTTCTGTGGG	173
ARP6	TCACTCCTCCGCATCACC	AGAAGCCACAATCCACGAC	229
AS2	CCATCAGAGCCTTGGAATC	GGAACATCTAACCCACCAAAC	135
ASK1	TTGTGACTGTTCGTCCTCTTTAT	TTTCAGTAGCATGGAAGCCA	161
ASK2	TCCTGGCTGCTAACTATCTGA	AAAGCCCATTGGTTCTCC	172
ASK3	AGAACGACTACACGCCTGAG	AAAGCACAAAGACGCAAACT	211
AXL1	ACTTTTTTGAATGTTTGACATGC	TTGGTTCTTGCTCGTCCTT	277
AXR1	GAAGCGAACCACCATGCC	CCAACTCCACCGAGGACGA	192
CHR11	ATTGAGGCCGTAACTCGATC	GCATATCCCTAAGCCTAGCTT	154
CUC1	GGTCCTTGACTCCAGTTTCAC	CTTCTGTTGCCCTGTTCG	170
EMF1	GTAATGGATAACGGTTTTAGTTCTG	ACCGGCCTATCATTATTAACCT	167
FIL	GCGTCTAACCAGCTCCAGC	GATGGGACTCTCTGTCTTTTCTC	218
PLP	ATGGAGGAAGAGCAAAATTACAG	CCCAATACTACACGTTAGTGTTGAC	199
IFL	CAACGACGGCAATGATAATACT	AATACAACACAATGGAAACAGAGG	205
JMJ12	AATGGCGATTTGAAGAATTTG	GCCACTGGCAGCGATTTC	123
KNATM (BnaA06g09570D)	GAATCTCAAGCCATCCTCTC	ATTGCTTCCTTCAACTCCC	226
KNATM (BnaC05g10940D)	GTGGATGGTCTTGCCCTAAC	CACAAACTTGGCGAAATGC	282
MED8	TCCCATCAGAAGAATCGAATC	CTGCGTCGCTGTATCCATT	147
MSI1	GCATAGAACTTTGTCCACCTTTG	AACACACACCAAGTAGAAATAGGC	139
PNY (BnaAnng29380D)	CGTTCTAAGGGCTTGGCTCT	ACGGTGGTGGTGTCTCTCC	222
PNY (BnaC03g00520D)	TGCCTACGATCTAGTTGTTCC	GTCCATGACTTTGTCGGTGT	229
PTL	TCTAACATTCATGAGGTAGATAGTAGTG	AATGAACTCCTTGATTTTAGCTTT	177
RBE	TTTAGGGAAGATAGAGCGTTTG	TAGGCATGGCTTGGTCAGT	208
SEF	GCGAATACGCCGTATACCA	GCCATCTTCGTAGCAACCTT	139
SEP1	CAGAAAAAGAGATACCCGAGTCAT	CGTAAGCTTTCTTTAACAGACCGT	205
SEP2	CCACCTGCTATGCGAAACTAAG	ACACAGACCTAACCCCCGAG	137
SEP3	ATCAAATGCCACTTCAACTC	CATAAGGTAACCAACCCAAC	207
SWN	TGTTTGACTGTCGTCTGCATG	AGTTATTGGAACCAGTATTAGTCTTT	282
TOP1	AAGTATGGTTGTGAAAGGCAT	AGAATTTGTTCCCTAAGTATCAATA	200
TPL	CGCATCCGATCAGCCTCA	CTATTCAAAAACAAAAGTGCCAAC	137
TSL	CCTTCTTCGCTCCTCTCTATGT	CCAGACGGAGAGCTGCAGT	192
UFO	GGAGGAGGAGCAAACGAT	GACCCAACTCACCAACCC	147
WIG	GAGCATCCAATCACATCCG	GTCACTGGTGTCGAAGTAACTGTA	131
CG1 (BnaC08g10840D)	CTAGTAAGGCGTAATATGAGGTG	GAGTTGCCGATAAAGACCAT	124
