# Supplementary material for: Quantitative Trait Transcripts Mapping Coupled with Expression Quantitative Trait Loci Mapping Reveal the Molecular Network Regulating the Apetalous Characteristic in Brassica napus L
Source: Front Plant Sci. 2018 Feb 1;9:89. doi: 10.3389/fpls.2018.00089 (PMC5810251; doi:10.3389/fpls.2018.00089)
Supplement: Table S2 — The expression patterns of 37 petal regulators in RNA-seq and qRT-PCR assays. [file Table2.XLSX]

## Sheet: Sheet1
Supplementary Table S2 The expression patterns of 37 petal regulators in RNA-seq and qRT-PCR assays.
Gene	Gene name	Gene id	RNA-seq		qRT-PCR		qRT-PCR
			APL01_RPKM	PL01_RPKM	APL01_RQ	PL01_RQ	APL01_RQ	Holly_RQ
AIL5	AINTEGUMENTA-LIKE 5	BnaCnng73930D	3.55575	6.18206	0.526588	1	0.856556	1
ARF2	AUXIN RESPONSE FACTOR 2	BnaA05g14370D	19.7545	0.0170742	10.6591	1	0.242132	1
		BnaA06g14090D	27.472	0	36.1569	1	0.382535	1
ARF3	AUXIN RESPONSE TRANSCRIPTION FACTOR 3	BnaA07g25390D	49.3325	30.9469	2.01268	1	0.787752	1
ARP6	ACTIN RELATED PROTEIN 6	BnaA08g00100D	47.2637	26.3281	3.65987	1	0.933644	1
AS2a	ASYMMETRIC LEAVES 2	BnaA02g12180D	1.07599	2.94636	0.176101	1	0.58769	1
ASK1b	ARABIDOPSIS SKP1 HOMOLOGUE 1	BnaA02g17620D	60.4131	205.032	0.16549	1	u	u
ASK2	ARABIDOPSIS SKP-LIKE 2	BnaA07g32230D	20.0914	45.7474	0.312231	1	0.659755	1
ASK3	ARABIDOPSIS SKP1-LIKE 3	BnaC05g15660D	3.0634	7.24702	0.651987	1	2.67485	1
AXL1	AXR1- LIKE 1	BnaC04g12390D	2.12665	4.22811	0.632549	1	1.11158	1
AXR1	AUXIN RESISTANT 1	BnaA09g50410D	2.08855	3.85208	0.598632	1	0.916392	1
CHR11	CHROMATIN-REMODELING PROTEIN 11	BnaAnng03220D	40.8139	14.0166	23.156	1	1.60873	1
CUC1b	CUPSHAPED COTYLEDON 1	BnaC01g36350D	1.91124	16.8785	0.0812655	1	u	u
EMF1b	EMBRYONIC FLOWER 1	BnaA03g03410D	4.93265	0.853443	3.54893	1	u	u
FIL	FILAMENTOUS FLOWER	BnaA07g38010D	8.43223	25.8171	0.125234	1	0.632693	1
PLP	PLURIPETALA	BnaA01g18430D	29.0236	18.0678	29.0236	1	32.9633	1
IFL	INTERFASCICULAR FIBERLESS	BnaA10g13520D	4.81738	10.0093	0.213236	1	0.0087843	1
JMJ12	JUMONJI DOMAIN-CONTAINING PROTEIN 12	BnaA06g16550D	3.85596	8.61694	0.0823111	1	0.530274	1
KNATM	KNOX ARABIDOPSIS THALIANA MEINOX	BnaA06g09570D	0.194672	1.56164	0.735694	1	u	u
		BnaC05g10940D	0.911548	2.82972	0.112216	1	0.220378	1
MED8	MEDIATOR SUBUNIT 8	BnaC09g21160D	3.50013	9.36188	0.0721437	1	0.109537	1
MSI1	MULTICOPY SUPRESSOR OF IRA 1	BnaA03g09860D	151.386	34.7537	5.68913	1	0.21884	1
PNYc	PENNYWISE	BnaAnng29380D	13.9182	28.1558	0.254685	1	1.16389	1
		BnaC03g00520D	0	0.348931	--	--	--	--
PTLc	PETAL LOSS	BnaC03g01370D	0.850752	3.87067	--	--	--	--
RBEb	RABBIT EARS	BnaC09g49350D	0.0191003	0.447944	u	u	u	u
SEF	SERRATED LEAVES AND EARLY FLOWERING	BnaA10g11890D	6.34672	0.0562708	1.86598	1	0.285512	1
SEP1	SEPALLATA 1	BnaA10g18480D	23.8528	53.0674	0.511024	1	0.585667	1
SEP2	SEPALLATA 2	BnaC05g48320D	0	66.3097	0.162036	1	0.57486	1
SEP3	SEPALLATA 3	BnaC07g11300D	0.669197	2.42854	0.756248	1	0.481456	1
SWN	SWINGER	BnaCnng01170D	4.76101	1.60464	2.35699	1	0.381691	1
TOP1b	TOPOISOMERASE 1	BnaC02g13170D	1.29487	4.26242	0.0856925	1	u	u
TPL	TOPLESS	BnaA07g19900D	53.447	20.6515	5.32522	1	2.46117	1
TSLb	TOUSLED	BnaA10g14620D	6.18423	25.5641	0.0568973	1	u	u
UFO	UNUSUAL FLORAL ORGANS	BnaC08g09370D	1.23914	5.52598	0.10019	1	0.0544735	1
WIG	WIGGUM	BnaA04g10140D	8.4256	4.67213	1.73247	1	0.40145	1
CG1	Candidate gene 1	BnaC08g10840D	0.00439771	2.0573	0.0311326	1	0.0699892	1
aGenes marked in bold showed the same expression pattern between 'APL01' and 'PL01' as between 'APL01' and 'Holly', and they were chosen as TGs for qRT-PCR assays in the AH population. bGenes show unstablet expression pattern between 'APL01' and 'Holly' in oft-repeated qRT-PCR assays. cThe transcripts of PNY (BnaC03g00520D) and PTL were not detected in both 'APL01', 'PL01' and 'Holly' by qRT-PCR …
