# Supplementary material for: Quantitative Trait Transcripts Mapping Coupled with Expression Quantitative Trait Loci Mapping Reveal the Molecular Network Regulating the Apetalous Characteristic in Brassica napus L
Source: Front Plant Sci. 2018 Feb 1;9:89. doi: 10.3389/fpls.2018.00089 (PMC5810251; doi:10.3389/fpls.2018.00089)
Supplement: Table S3 — The regression formulas of 14 TGs' amplification reactions in the standard cDNA. [file Table3.XLSX]

## Sheet: Sheet1
Supplementary Table S3 The regression formulaes of 14 TGs' amplification reactions in the standard cDNA.
Gene	Regression formulae	r
AS2	y=0.062x+30.24	0.986
ASK2	y=0.068x+25.88	0.981
CHR11	y=0.063x+29.14	0.994
FIL	y=0.068x+25.52	0.975
PLP	y=0.063x+32.58	0.996
IFL	y=0.065x+29.80	0.997
JMJ12	y=0.068x+29.26	0.996
KNATM	y=0.062x+29.78	0.998
MED8	y=0.062x+29.51	0.997
SEP1	y=0.063x+25.23	0.992
SEP2	y=0.068x+30.6	0.994
TPL	y=0.066x+27.94	0.988
UFO	y=0.063x+31.54	0.996
CG1	y=0.067x+29.80	0.993
ACTIN	y=0.065x+23.29	0.993
r represents the Pearson correlation coefficient.
