# Supplementary material for: Quantitative Trait Transcripts Mapping Coupled with Expression Quantitative Trait Loci Mapping Reveal the Molecular Network Regulating the Apetalous Characteristic in Brassica napus L
Source: Front Plant Sci. 2018 Feb 1;9:89. doi: 10.3389/fpls.2018.00089 (PMC5810251; doi:10.3389/fpls.2018.00089)
Supplement: Table S4 — Correlation analysis between two biological replicates of TG expression within an environment. [file Table4.XLSX]

## Sheet: Sheet1
Supplementary Table S4 Correlation analysis between two biological replicates of TG expression within an environment.
TG	r		TG	r
AS2_1a	0.816		KNATM_1	0.909
AS2_2b	0.953		KNATM_2	0.978
ASK2_1	0.678		MED8_1	0.979
ASK2_2	0.995		MED8_2	0.86
CHR11_1	0.74		SEP1_1	0.716
CHR11_2	0.974		SEP1_2	0.859
FIL_1	0.977		SEP2_1	0.852
FIL_2	0.998		SEP2_2	0.951
PLP_1	0.7		TPL_1	0.601
PLP_2	0.992		TPL_2	0.979
IFL_1	0.86		UFO_1	0.866
IFL_2	0.862		UFO_2	0.96
JMJ12_1	0.907		CG1_1	0.854
JMJ12_2	0.981		CG1_2	0.915
r represents the Pearson correlation coefficient.aThe Pearson correlation coefficient between biological replicates of TG expression in the first environment. bThe The Pearson correlation coefficient between biological replicates of TG expression in the second environment.
