# Supplementary material for: Quantitative Trait Transcripts Mapping Coupled with Expression Quantitative Trait Loci Mapping Reveal the Molecular Network Regulating the Apetalous Characteristic in Brassica napus L
Source: Front Plant Sci. 2018 Feb 1;9:89. doi: 10.3389/fpls.2018.00089 (PMC5810251; doi:10.3389/fpls.2018.00089)
Supplement: Table S5 — Highly significant QTTs and tQTTs for PDgr and TGs detected in the first environment. [file Table5.XLSX]

## Sheet: Sheet1
Supplementary Table S5 Highly significant QTTs and tQTTs for PDgr and TGs detected in the first environment.
Trait	QTTa (tQTT)b	Effectc	Predictd	SE	-Logp	h2(%)	EC(A-H)e	PVf
Petalous degree	PLP	q	-6.88	1.072	9.86	18.62	1464.34	-10079.2
PLP expression	CHR11	q	46.77	7.614	9.08	17.28	2.86	133.95
CHR11 expression	PLP	q	0.31	0.046	11.12	12.91	1464.34	457.9
	JMJ12×SEP2	qq	-0.08	0.019	4.2	0.74	-134.65	10.1
JMJ12 expression	AS2	q	0.51	0.041	34.55	29.86	-1.09	-0.55
	MED8	q	0.34	0.041	16.13	13.57	-0.4	-0.14
	CG1	q	0.36	0.041	17.97	15.12	-73.77	-26.65
	FIL×IFL	qq	-0.18	0.042	4.65	3.7	-12.88	2.3
	IFL×UFO	qq	0.07	0.022	2.79	0.57	-61.79	-4.32
	AS2×CG1	qq	0.16	0.014	32	3.12	-151.93	-24.93
AS2 expression	ASK2	q	0.74	0.063	30.8	19.08	-2.68	-1.97
	JMJ12	q	0.87	0.063	42.21	26.42	-0.24	-0.21
	CG1	q	0.75	0.063	31.84	19.75	-73.77	-55.28
	SEP2×UFO	qq	0.1	0.014	11.09	0.33	-3525.16	-340.53
	ASK2×JMJ12	qq	-0.45	0.097	5.36	7.01	-5.74	2.56
	JMJ12×CG1	qq	0.28	0.02	41.43	2.72	-107.46	-29.91
MED8 expression	JMJ12	q	0.49	0.046	26.01	32.35	-0.24	-0.12
CG1 expression	AS2	q	51.28	6.725	13.59	13.58	-1.09	-55.99
	JMJ12	q	91.27	6.725	41.04	43.02	-0.24	-21.67
	UFO	q	18.72	6.725	2.27	1.81	-21.97	-411.33
ASK2 expression	KNATM	q	2.11	0.185	29.43	36.26	-1.74	-3.68
	TPL	q	0.99	0.185	7.08	7.98	28.81	28.51
	CHR11× KNATM	qq	-0.72	0.162	5.1	4.26	-2.72	1.96
	KNATM×TPL	qq	0.5	0.097	6.49	2.02	-5.26	-2.62
KNATM expression	ASK2	q	1.33	0.125	25.75	35.47	-2.68	-3.56
	IFL	q	0.63	0.125	6.46	8.1	-2.48	-1.57
	ASK2×IFL	qq	0.19	0.054	3.46	0.76	-26.98	-5.26
UFO expression	JMJ12	q	32.67	2.47	39.05	37.32	-0.24	-7.76
	SEP2	q	25.74	2.484	24.36	23.16	-84.05	-2163.26
	JMJ12×SEP2	qq	-7	1.032	10.91	1.71	-134.65	942.56
SEP2 expression	UFO	q	255.74	0.001	300	12.75	-21.97	-5619.2
	FIL×TPL	qq	-668.94	0.001	300	87.25	115.04	-76952.8
FIL expression	ASK2	q	0.26	0.084	2.75	4.56	-2.68	-0.7
	SEP1	q	0.31	0.084	3.65	6.35	0	0
TPL expression	ASK2	q	38.47	2.478	53.33	34.03	-2.68	-103.09
	SEP2	q	13.75	2.492	7.46	4.34	-84.05	-1155.51
	ASK2×SEP2	qq	39.91	5.992	10.55	36.61	-1088.97	-43455.7
SEP1 expression	FIL	q	0.12	0.028	5.02	9.58	-0.83	-0.1
IFL expression	ASK2	q	0.58	0.137	4.61	7.49	-2.68	-1.55
	KNATM	q	0.85	0.137	9.21	16.08	-1.74	-1.48
aQTT, quantitative trait transcript associated with PDgr. btQTT, QTT regulating TGs expression. cq indicates the individual transcript loci, and qq indicates the additive by additive effects. dPredicted effect of QTT or tQTT for the target trait. SE, standard error. -Logp, the minus log of the P value for detecting a significant QTT or tQTT. h2, the heritability of QTT or tQTT. eExpression change…
