# Supplementary material for: Quantitative Trait Transcripts Mapping Coupled with Expression Quantitative Trait Loci Mapping Reveal the Molecular Network Regulating the Apetalous Characteristic in Brassica napus L
Source: Front Plant Sci. 2018 Feb 1;9:89. doi: 10.3389/fpls.2018.00089 (PMC5810251; doi:10.3389/fpls.2018.00089)
Supplement: Table S6 — Highly significant QTTs and tQTTs for PDgr and TGs detected in the second environment. [file Table6.XLSX]

## Sheet: Sheet1
Supplementary Table S6 Highly significant QTTs and tQTTs for PDgr and TGs detected in the second environment.
Trait	QTTa (tQTT)b	Effectc	Predictd	SE	-Logp	h2(%)	EC(A-H)e	PVf
Petalous degree	PLP	q	-6.13	1.084	7.79	15.11	1182.48	-7243.16
AS2 expression	JMJ12	q	4.76	0.134	268.05	72.04	-0.41	-1.94
	UFO	q	1.59	0.133	32.05	8.08	-30.95	-49.3
	ASK2×SEP2	qq	-1.59	0.283	7.75	8.08	-67.31	107.2
	FIL×KNATM	qq	0.65	0.059	26.99	1.34	-8.07	-5.24
	JMJ12×UFO	qq	0.4	0.03	38.59	0.5	-41.96	-16.6
JMJ12 expression	AS2	q	1.77	0.044	300	71.86	-1.87	-3.32
	UFO	q	0.79	0.044	72.05	14.28	-30.95	-24.48
	AS2×FIL	qq	-0.28	0.048	8.31	1.81	-12.37	3.48
	ASK2×SEP2	qq	0.44	0.09	5.93	4.4	-67.31	-29.56
UFO expression	AS2	q	10.55	1.321	14.83	9.12	-1.87	-19.72
	JMJ12	q	22.7	1.324	64.64	42.25	-0.41	-9.24
	CG1	q	16.72	1.321	35.88	22.94	-90.88	-1519.87
	AS2×CG1	qq	2.11	0.31	11	0.37	-396.3	-836.23
CG1 expression	AS2	q	-23.89	4.452	7.09	0.65	-1.87	44.67
	JMJ12	q	189.96	4.464	300	41.14	-0.41	-77.35
	UFO	q	30.07	4.452	10.84	1.03	-30.95	-930.82
	FIL×TPL	qq	179.13	11.35	55.04	36.58	69.61	12468.7
	IFL×SEP2	qq	120.76	4.267	172.11	16.63	-154.73	-18686.2
FIL expression	ASK2	q	1.58	0.139	29.27	42.27	-2.08	-3.29
TPL expression	IFL×SEP2	qq	1515.97	0	300	80.2	-154.73	-234570
	KNATM×SEP2	qq	-753.16	0	300	19.8	-25.6	19279.6
IFL expression	KNATM	q	41.38	4.531	19.14	28.74	-1.49	-61.48
	CG1	q	24.36	4.518	7.15	9.96	-90.88	-2213.99
SEP2 expression	UFO	q	30.13	4.383	11.19	21.27	-30.95	-932.64
ASK2 expression	FIL	q	0.76	0.308	1.86	0.82	-1.31	-0.99
	KNATM	q	6.63	0.309	100.36	62.65	-1.49	-9.84
	KNATM×CG1	qq	-1.27	0.272	5.49	2.29	-192.76	244.44
	FIL×KNATM	qq	2.69	0.137	84.23	10.35	-8.07	-21.74
KNATM expression	ASK2	q	7.67	0.223	252.36	85.14	-2.08	-15.95
	IFL×UFO	qq	1.18	0.206	7.91	2	-342.43	-402.36
	UFO×SEP2	qq	0.42	0.119	3.42	0.26	-486.94	-205.98
The definitions of a−f are the same as in Supplementary Table S5. The bold QTTs or tQTTs are detected repeatedly in all two environments. The italic tQTTs are detected only in the second environment.
