# Supplementary material for: Quantitative Trait Transcripts Mapping Coupled with Expression Quantitative Trait Loci Mapping Reveal the Molecular Network Regulating the Apetalous Characteristic in Brassica napus L
Source: Front Plant Sci. 2018 Feb 1;9:89. doi: 10.3389/fpls.2018.00089 (PMC5810251; doi:10.3389/fpls.2018.00089)
Supplement: Table S7 — Comparison between QTLs for PDgr and eQTLs for TGs unconditional and conditional expression levels in the first environment. [file Table7.XLSX]

## Sheet: Sheet1
Supplementary Table S7 Comparison between QTLs for PDgr and eQTLs for TGs unconditional and conditional expression levels in the first environment.
Trait	eQTL	Chra	Peak	Markerb	CIc	LOD	R2(%)	Addd	Env.e	Actingf
CHR11 expression	uqCHR11C3g	C3	11.41	Bn-scaff_16614_1-p546020 (7.382)	7.4-16.8	4.07526	9.6098	-0.2616	2015a	trans-eQTL
	uqCHR11C4-1	C4	44.61	Bn-scaff_15908_1-p289000 (44.593)	40.3-45.5	3.69985	7.6269	-0.2278	2015a	trans-eQTL
	uqCHR11C4-2	C4	50.01	Bn-scaff_19248_1-p207144 (49.936)	48.9-52.5	5.58992	11.1714	-0.2776	2015a	trans-eQTL
FIL expression	uqFILC9	C9	112.01	Bn-scaff_17750_1-p587349 (111.994)	104.2-115.1	3.6239	5.6581	-0.2967	2015a	trans-eQTL
JMJ12 expression	uqJMJ12A3	A3	44.41	Bn-A03-p15435174 (44.42)	43.5-44.4	3.0163	6.0176	0.4096	2015a	trans-eQTL
	uqJMJ12A8-1	A8	62.31	Bn-A08-p19642040 (62.239)	58.2-63.5	3.11178	6.8087	0.5379	2015a	trans-eQTL
	uqJMJ12A8-2	A8	73.71	Bn-A08-p20855631 (73.676)	73.1-74.7	3.74325	7.5942	-0.5742	2015a	trans-eQTL
KNATM expression	uqKNATMC4	C4	96.91	BRAS021 (96.859)	96.2-97.5	3.99063	8.8367	-0.8261	2015a	trans-eQTL
MED8 expression	uqMED8A3	A3	44.41	Bn-A03-p15435174 (44.42)	43.6-44.4	2.93601	6.4302	0.2667	2015a	trans-eQTL
	uqMED8A6	A6	30.21	Bn-A06-p4933932 (30.205)	27.4-31.3	3.33746	7.3888	0.2723	2015a	trans-eQTL
SEP1 expression	uqSEP1A5-1	A5	54.81	BnGMS294 (56.076)	52.1-55.8	3.74976	10.764	-0.161	2015a	trans-eQTL
	uqSEP1A5-2	A5	68.81	Bn-A05-p17758084 (68.739)	68.5-71.0	4.45935	10.105	0.1644	2015a	trans-eQTL
IFL|ASK2 expression	cqIFLA8h	A8	73.71	Bn-A08-p20855631 (73.676)	64.6-74.7	3.23547	7.01	-0.5203	2015a	trans-eQTL
KNATM|IFL expression	cqKNATMA6	A6	25.11	Bn-A06-p4056446 (25.131)	24.9-30.1	3.7541	8.1	-0.6493	2015a	trans-eQTL
	cqKNATMC2	C2	13.01	Bn-scaff_15714_1-p1091353 (12.977)	4.2-15.9	3.5805	7.66	-0.627	2015a	trans-eQTL
TPL|ASK2×SEP2 expression	cqTPLC7	C7	114.71	Bn-scaff_16069_1-p4085872 (114.718)	111.3-118.0	3.29406	7.28	-12.0069	2015a	trans-eQTL
Petalous degree (PDgr)	qPD.A3i	A3	47.82	Bn-A03-p15900189 (47.87)	46.9–49.5	4.48	7.95	6.63	--	--
	qPD.A5	A5	31.81	Bn-scaff_18338_1-p345782 (31.83)	27.6–34.0	3.48	6.34	−4.51	--	--
	qPD.A6	A6	54.8	Bn-A06-p10135140 (54.74)	49.5–55.5	2.82	5.08	−3.03	--	--
	qPD.A9-1	A9	64.06	Bn-A09-p25823689 (63.70)	59.66–74.36	3.38	6.78	−3.69	--	--
	qPD.A9-2	A9	76.36	Bn-A09-p29172005 (76.38)	75.56−76.46	3.26	6.12	−3.39	--	--
	qPD.A9-3	A9	81.36	Bn-A09-p30010889 (81.41)	79.86–82.96	3.96	7.01	−4.81	--	--
	qPD.C8-1	C8	11.8	Bn-scaff_17807_1-p364572 (11.79)	9.4–12.6	4.63	8.77	−5.22	--	--
	qPD.C8-2	C8	17.6	Bn-scaff_18275_1-p1278049 (17.55)	15.6−26.5	3.65	7.11	−3.77	--	--
	qPD.C8-3	C8	27.2	Bn-scaff_17227_1-p700248 (27.17)	26.5−28.0	3.69	7.06	−3.56	--	--
aChromosome. bThe closest marker and the marker position in the AH map. cThe 2-LOD confidence interval of eQTLs. dAdditive effects. e2015a represents the first environment in which the eQTLs were detected. fThe classification of eQTLs, cis-eQTL is mapped to the same genomic location like an expressed gene (within 5 Mb) while trans-eQTL is mapped to a different genomic location from an expressed g…
