# Supplementary material for: Quantitative Trait Transcripts Mapping Coupled with Expression Quantitative Trait Loci Mapping Reveal the Molecular Network Regulating the Apetalous Characteristic in Brassica napus L
Source: Front Plant Sci. 2018 Feb 1;9:89. doi: 10.3389/fpls.2018.00089 (PMC5810251; doi:10.3389/fpls.2018.00089)
Supplement: Table S8 — Comparison between QTLs for PDgr and eQTLs for TGs unconditional and conditional expression levels in the second environment. [file Table8.XLSX]

## Sheet: Sheet1
Supplementary Table S8 Comparison between QTLs for PDgr and eQTLs for TGs unconditional and conditional expression levels in the second environment.
Trait	eQTL	Chra	Peak	Markerb	CIc	LOD	R2(%)	Addd	Env.e	Actingf
ASK2 expression	qASK2C7g	C7	87.61	Bn-scaff_15705_1-p2283255 (87.581)	83.8-87.9	2.55843	5.7437	-3.4598	2015b	trans-eQTL
CHR11 expression	qCHR11A9	A9	35.11	Bn-A09-p17415894 (35.144)	27.4-36.2	2.74939	7.0145	-4.0496	2015b	trans-eQTL
FIL expression	qFILA8	A8	30.41	Bn-A08-p15723645 (30.366)	27.0-32.1	3.68249	7.3439	-0.683	2015b	trans-eQTL
FIL expression	qFILC3	C3	31.61	Bn-scaff_22728_1-p1065288 (31.571)	30.9-32.1	3.42426	6.9815	0.6617	2015b	trans-eQTL
FIL expression	qFILC4-1	C4	66.51	Bn-scaff_20042_1-p1582 (66.539)	65.0-67.7	7.7035	16.484	1.2947	2015b	trans-eQTL
FIL expression	qFILC4-2	C4	78.61	Bn-scaff_26946_1-p121318 (78.628)	78.0-84.0	4.76966	10.1503	-0.9984	2015b	trans-eQTL
KNATM expression	qKNATMC8	C8	53.21	Bn-scaff_16770_1-p3966893 (53.829)	45.7-55.0	2.97073	6.7022	-2.201	2015b	trans-eQTL
SEP1 expression	qSEP1A9i	A9	60.01	Bn-A09-p25821544 (59.96)	59.4-62.2	3.00545	7.0303	-1.1022	2015b	trans-eQTL
SEP1 expression	qSEP1C3	C3	36.81	Bn-scaff_18322_1-p2155092 (36.875)	36.5-37.0	2.62787	5.7766	0.752	2015b	trans-eQTL
TPL expression	qTPLA7	A7	80.11	Bn-scaff_25466_1-p15589 (80.094)	79.9-83.7	2.54324	3.9699	333.999	2015b	cis-eQTL
CG1 expression	qCG1A8j	A8	73.71	Bn-A08-p20855631 (73.676)	73.1-74.7	3.36567	7.0193	-80.3492	2015b	trans-eQTL
ASK2|FIL×KNATM expression	cqASK2A4h	A4	11.61	Bn-A04-p3820381 (11.625)	10.2-17.8	3.07055	7.17	1.2319	2015b	trans-eQTL
CG1|FIL×TPL expression	cqCG1A8-1	A8	62.31	Bn-A08-p19642040 (62.239)	59.3-63.8	3.30708	7.4387	80.1372	2015b	trans-eQTL
	qCG1A8-2j	A8	73.71	Bn-A08-p20855631 (73.676)	73.1-74.7	3.44596	7.2309	-79.2741	2015b	trans-eQTL
CG1|IFL×SEP2 expression	cqCG1A3	A3	54.81	Bn-scaff_17298_1-p705887 (54.794)	48.2-61.0	3.24415	8.3668	63.4993	2015b	trans-eQTL
	cqCG1C9	C9	4.81	CB10103 (4.82)	3.0-5.8	4.57653	12.2645	79.6135	2015b	trans-eQTL
CG1|UFO expression	cqCG1A9	A9	124.51	Bn-scaff_16389_1-p578073 (124.527)	121.7-125.8	3.64994	8.3238	37.0013	2015b	trans-eQTL
TPL|IFL×SEP2 expression	cqTPLA3-1	A3	54.51	Bn-A03-p16431100 (54.482)	52.0-59.3	6.12157	16.9856	-477.346	2015b	trans-eQTL
	cqTPLA3-2	A3	66.41	Bn-A03-p19897251 (66.405)	66.4-66.8	4.9476	13.4152	412.691	2015b	trans-eQTL
	cqTPLA3-3	A3	74.81	Bn-A03-p21329715 (74.801)	73.0-75.8	2.98375	8.9936	323.878	2015b	trans-eQTL
	cqTPLC7	C7	122.31	Bn-scaff_16110_1-p3700752 (122.401)	119.3-122.6	3.09876	6.9734	-228.88	2015b	trans-eQTL
TPL|KNATM×SEP2 expression	cqTPLA3-1	A3	54.51	Bn-A03-p16431100 (54.482)	50.7-60.0	5.2731	14.2787	-556.659	2015b	trans-eQTL
	cqTPLA3-2	A3	66.41	Bn-A03-p19897251 (66.405)	65.7-68.7	3.78448	9.9754	457.234	2015b	trans-eQTL
	cqTPLC8	C8	110.11	Bn-scaff_20947_1-p146990 (110.117)	105.8-116.6	2.64523	6.8267	267.183	2015b	trans-eQTL
Petalous degree (PDgr)	qPD.A3	A3	47.82	Bn-A03-p15900189 (47.87)	46.9–49.5	4.48	7.95	6.63	--	--
	qPD.A5	A5	31.81	Bn-scaff_18338_1-p345782 (31.83)	27.6–34.0	3.48	6.34	−4.51	--	--
	qPD.A6	A6	54.8	Bn-A06-p10135140 (54.74)	49.5–55.5	2.82	5.08	−3.03	--	--
	qPD.A9-1i	A9	64.06	Bn-A09-p25823689 (63.70)	59.66–74.36	3.38	6.78	−3.69	--	--
	qPD.A9-2	A9	76.36	Bn-A09-p29172005 (76.38)	75.56−76.46	3.26	6.12	−3.39	--	--
	qPD.A9-3	A9	81.36	Bn-A09-p30010889 (81.41)	79.86–82.96	3.96	7.01	−4.81	--	--
	qPD.C8-1	C8	11.8	Bn-scaff_17807_1-p364572 (11.79)	9.4–12.6	4.63	8.77	−5.22	--	--
	qPD.C8-2	C8	17.6	Bn-scaff_18275_1-p1278049 (17.55)	15.6−26.5	3.65	7.11	−3.77	--	--
	qPD.C8-3	C8	27.2	Bn-scaff_17227_1-p700248 (27.17)	26.5−28.0	3.69	7.06	−3.56	--	--
The definitions of a−d and f-h are the same as in Supplementary Table S7. e2015b represents the second environment in which the eQTLs were detected. iThe eQTL is at the same approximate position with qPD.A9-1 of PDgr identified in the previous study. jThe eQTLs are at the same position with each other.
